# Supplementary material for: A Neutropenic Diet in Haemato-Oncological Patients Receiving High-Dose Therapy and Hematopoietic Stem Cell Transplantation: A Systematic Review
Source: Nutrients. 2025 Feb 21;17(5):768. doi: 10.3390/nu17050768 (PMC11901642; doi:10.3390/nu17050768)
Supplement: Supplementary file 1 [file nutrients-17-00768-s001.zip]

Archive with 1 entries (1 files):
- nutrients-3470167-supplementary.pdf
